# Supplementary material for: Pattern Analysis of Organellar Maps for Interpretation of Proteomic Data
Source: Proteomes. 2022 May 23;10(2):18. doi: 10.3390/proteomes10020018 (PMC9149908; doi:10.3390/proteomes10020018)
Supplement: Supplementary file 1 [file proteomes-10-00018-s001.zip]

Archive with 1 entries (1 files):
- proteomes-1672250-supplementary.pdf
